# Supplementary material for: Identification and characterization of a new soybean promoter induced by Phakopsora pachyrhizi, the causal agent of Asian soybean rust
Source: BMC Biotechnol. 2021 Mar 25;21:27. doi: 10.1186/s12896-021-00684-9 (PMC7995590; doi:10.1186/s12896-021-00684-9)
Supplement: Supplementary file 1 — Additional file 1: Table S1. List of the soybean genes up regulated 10 days after P. pachyrhizi inoculation. Soybean genes were identified in Tremblay et al., 2010 and Tremblay et al., 2011. Genes were re-annotated with the last soybean genome notation available: Glycine max 275 William 82 (from https://genome.jgi.doe.gov/portal/soybean/soybean.home.html). The genes were ranked according to their relative expression level compared to the mock inoculation and classified by function. [file 12896_2021_684_MOESM1_ESM.xlsx]

## Sheet: Feuil1
Gene	Gene_Description	Function_2010	Rank 2010	Rank 2011
Glyma.19G054700	Leucine rich repeat protein	Disease & Defence	266	134
Glyma.05G082200	Leucine rich repeat protein	Disease & Defence	379	466
Glyma.17G179200	Leucine rich repeat protein	Disease & Defence	595	439
Glyma.05G055000	Copper chaperone for superoxide dismutase	Disease & Defence	198	2136
Glyma.15G062400	Defense-related protein containing SCP domain	Disease & Defence	14	1
Glyma.15G062500	Defense-related protein containing SCP domain	Disease & Defence	11	22
Glyma.10G152200	Ferric reductase, NADH/NADPH oxidase and related proteins	Disease & Defence	288	1302
Glyma.19G233900	Ferric reductase, NADH/NADPH oxidase and related proteins	Disease & Defence	479	2405
Glyma.04G254100	Galactosyltransferases	Disease & Defence	422	1897
Glyma.13G346700	Predicted chitinase	Disease & Defence	2	5
Glyma.11G124500	Predicted chitinase	Disease & Defence	4	40
Glyma.02G145200	E3 ubiquitin ligase involved in syntaxin degradation	Cell Growth & Division	213	1297
Glyma.12G022500	E3 ubiquitin ligase involved in syntaxin degradation	Cell Growth & Division	199	542
Glyma.10G275200	Uncharacterized conserved protein	Cell Growth & Division	260	989
Glyma.10G212900	Translation elongation factor EF-1 alpha/Tu	Cell Growth & Division	141	53
Glyma.08G358300	26S proteasome regulatory complex, subunit PSMD10	Cell Structure	467	1930
Glyma.12G053900	Beta-glucosidase, lactase phlorizinhydrolase, and related proteins	Cell Structure	259	837
Glyma.14G217100	Histones H3 and H4	Cell Structure	492	3113
Glyma.18G288600	Phospholipase D1	Cell Structure	490	906
Glyma.02G093500	Phospholipase D1	Cell Structure	258	2633
Glyma.17G008000	Predicted membrane protein, contains DoH and Cytochrome b-561/ferric reductase transmembrane domains	Cell Structure	22	186
Glyma.07G266300	Predicted membrane protein, contains DoH and Cytochrome b-561/ferric reductase transmembrane domains	Cell Structure	294	1663
Glyma.13G091000	Tetraspanin family integral membrane protein	Cell Structure	164	1693
Glyma.17G159300	Uncharacterized membrane protein	Cell Structure	562	4352
Glyma.14G004300	Predicted NUDIX hydrolase FGF-2 and related proteins	Cell Structure	15	61
Glyma.02G126800	Protein transporter of the TRAM (translocating chain-associating membrane) superfamily	Cell Structure	401	189
Glyma.02G107500	Membrane associated zinc finger	Cell Structure	313	4512
Glyma.20G150200	dioxigenase	Metabolism	545	1002
Glyma.10G244100	dioxigenase	Metabolism	542	1568
Glyma.04G232200	AAA+type ATPase	Energy	183	3779
Glyma.19G018600	AAA+type ATPase	Energy	145	157
Glyma.07G052400	Cytochrome b5	Energy	454	1188
Glyma.16G019900	D-arabinono-1, 4-lactone oxidase	Energy	466	34
Glyma.06G107200	Glutaredoxin and related proteins	Energy	189	493
Glyma.01G210400	Lactate dehydrogenase	Energy	19	556
Glyma.05G058100	Lactate dehydrogenase	Energy	443	3469
Glyma.17G128000	Malate synthase	Energy	345	52
Glyma.11G179300	NADH-dehydrogenase (ubiquinone)	Energy	90	8
Glyma.06G266700	Thioredoxin	Energy	123	2951
Glyma.08G285900	Thioredoxin, nucleoredoxin and related proteins	Energy	300	362
Glyma.04G021000	Thioredoxin, nucleoredoxin and related proteins	Energy	565	1096
Glyma.08G277000	Transketolase	Energy	84	214
Glyma.08G162200	Uncharacterized high-glucose-regulated protein	Energy	548	3069
Glyma.03G246700	Voltage-gated shaker-like K channel, subunit beta/KCNAB	Energy	575	1710
Glyma.17G076600	SNAP-25 (synaptosome-associated protein) component of SNARE complex	Intracellular Traffic	201	754
Glyma.05G023100	SNAP-25 (synaptosome-associated protein) component of SNARE complex	Intracellular Traffic	257	2916
Glyma.13G180100	AAA+type ATPase	Intracellular Traffic	444	3780
Glyma.04G060700	Endosomal membrane proteins, EMP70	Intracellular Traffic	588	1952
Glyma.05G047800	Exocyst component protein and related proteins	Intracellular Traffic	468	1163
Glyma.03G174300	Exocyst component protein and related proteins	Intracellular Traffic	321	280
Glyma.15G013900	G-protein beta subunit	Intracellular Traffic	61	621
Glyma.17G146100	GTPase Rab1/YPT1, small G protein superfamily, and related GTP-binding proteins	Intracellular Traffic	473	5641
Glyma.08G239900	Phosphatidylinositol transfer protein SEC14 and related proteins	Intracellular Traffic	346	3260
Glyma.18G013100	Predicted E3 ubiquitin ligase	Intracellular Traffic	517	743
Glyma.19G051500	Predicted E3 ubiquitin ligase	Intracellular Traffic	442	5589
Glyma.15G069100	Secretory carrier membrane protein	Intracellular Traffic	104	5353
Glyma.02G195400	SNARE protein Syntaxin 1 and related proteins	Intracellular Traffic	166	755
Glyma.02G195300	SNARE protein Syntaxin 1 and related proteins	Intracellular Traffic	102	151
Glyma.13G136600	SNARE protein YKT6, synaptobrevin/VAMP syperfamily	Intracellular Traffic	581	5188
Glyma.08G254500	6-phosphogluconate dehydrogenase	Metabolism	320	812
Glyma.10G200700	Acetylglucosaminyltransferase EXT2/exostosin 2	Metabolism	428	576
Glyma.14G042000	Alcohol dehydrogenase, class III	Metabolism	458	1048
Glyma.02G034000	Aldehyde dehydrogenase	Metabolism	82	727
Glyma.05G231800	Aldehyde dehydrogenase	Metabolism	350	1225
Glyma.18G285800	Aldo/keto reductase family proteins	Metabolism	417	816
Glyma.02G307300	Aldo/keto reductase family proteins	Metabolism	34	2205
Glyma.03G148300	Arylacetamide deacetylase	Metabolism	299	1555
Glyma.01G239600	Arylacetamide deacetylase	Metabolism	48	5047
Glyma.18G061100	Asparagine synthase (glutamine-hydrolyzing)	Metabolism	36	60
Glyma.12G005100	Beta-fructofuranosidase (invertase)	Metabolism	160	1255
Glyma.08G028200	Choline phosphate cytidylyltransferase/Predicted CDP-ethanolamine synthase	Metabolism	606	5615
Glyma.11G091400	Copper chaperone	Metabolism	148	2
Glyma.10G172700	Cystathionine beta-lyases/cystathionine gamma-synthases	Metabolism	88	204
Glyma.08G140600	Cytochrome P450 CYP2 subfamily	Metabolism	163	33
Glyma.13G285300	Cytochrome P450 CYP2 subfamily	Metabolism	165	143
Glyma.11G062500	Cytochrome P450 CYP2 subfamily	Metabolism	85	254
Glyma.13G173500	Cytochrome P450 CYP2 subfamily	Metabolism	170	287
Glyma.07G089800	Cytochrome P450 CYP2 subfamily	Metabolism	175	376
Glyma.15G156100	Cytochrome P450 CYP2 subfamily	Metabolism	63	378
Glyma.13G068800	Cytochrome P450 CYP2 subfamily	Metabolism	211	608
Glyma.03G143700	Cytochrome P450 CYP2 subfamily	Metabolism	597	1282
Glyma.07G202300	Cytochrome P450 CYP2 subfamily	Metabolism	274	1570
Glyma.18G080400	Cytochrome P450 CYP2 subfamily	Metabolism	452	2347
Glyma.03G031000	Cytochrome P450 CYP2 subfamily	Metabolism	614	3714
Glyma.13G262000	Cytochrome P450 CYP4/CYP19/CYP26 subfamilies	Metabolism	327	455
Glyma.04G035000	Cytochrome P450 CYP4/CYP19/CYP26 subfamilies	Metabolism	485	2352
Glyma.11G215700	Diadenosine and diphosphoinositol polyphosphate phosphohydrolase	Metabolism	240	1951
Glyma.19G050100	GDP-mannose pyrophosphorylase	Metabolism	456	1308
Glyma.16G063200	Glucose-6-phosphate 1-dehydrogenase	Metabolism	393	1600
Glyma.11G213000	Glutamate decarboxylase/sphingosine phosphate lyase	Metabolism	75	344
Glyma.13G233300	Glutamate-gated kainate-type ion channel receptor subunit GluR5 and related subunits	Metabolism	267	615
Glyma.11G215500	Glutamine synthetase	Metabolism	157	152
Glyma.18G041100	Glutamine synthetase	Metabolism	101	436
Glyma.12G207400	Glutaredoxin and related proteins	Metabolism	78	1601
Glyma.10G139400	Haloacid dehalogenase-like hydrolase	Metabolism	448	3704
Glyma.07G048900	Hydroxyindole-O-methyltransferase and related SAM-dependent methyltransferases	Metabolism	195	10
Glyma.09G281900	Hydroxyindole-O-methyltransferase and related SAM-dependent methyltransferases	Metabolism	619	67
Glyma.01G225200	Long-chain acyl-CoA synthetases (AMP-forming)	Metabolism	488	717
Glyma.17G044300	Lysine-ketoglutarate reductase/saccharopine dehydrogenase	Metabolism	569	182
Glyma.10G291400	Lysophospholipase	Metabolism	344	583
Glyma.13G354900	NADP+dependent malic enzyme	Metabolism	463	3131
Glyma.19G011700	Peroxidase/oxygenase	Metabolism	27	167
Glyma.02G309900	Phosphorylcholine transferase/cholinephosphate cytidylyltransferase	Metabolism	533	1607
Glyma.13G210000	Predicted hydrolase related to dienelactone hydrolase	Metabolism	121	20
Glyma.19G099400	Predicted hydrolase/acyltransferase (alpha/beta hydrolase superfamily)	Metabolism	285	2048
Glyma.01G205900	Predicted lipase	Metabolism	395	4099
Glyma.02G148400	Predicted PhzC/PhzF-type epimerase	Metabolism	210	97
Glyma.16G042000	Reductases with broad range of substrate specificities	Metabolism	203	446
Glyma.17G067800	Trehalose-6-phosphate synthase component TPS1 and related subunits	Metabolism	108	284
Glyma.09G030300	UDP-glucose 4-epimerase/UDP-sulfoquinovose synthase	Metabolism	370	3596
Glyma.08G244800	UDP-glucuronosyl and UDP-glucosyl transferase	Metabolism	380	36
Glyma.08G244700	UDP-glucuronosyl and UDP-glucosyl transferase	Metabolism	357	64
Glyma.02G104300	UDP-glucuronosyl and UDP-glucosyl transferase	Metabolism	505	137
Glyma.11G000500	UDP-glucuronosyl and UDP-glucosyl transferase	Metabolism	335	768
Glyma.19G243300	Uncharacterized conserved protein	Metabolism	559	3696
Glyma.06G135100	Predicted RNA-binding protein SEB4 (RRM superfamily)	Post-Transcription	514	400
Glyma.15G154000	Cullins	Protein Destination & Storage	451	2137
Glyma.04G049900	Asparaginyl peptidases	Protein Destination & Storage	593	1011
Glyma.12G179800	Aspartyl protease	Protein Destination & Storage	177	831
Glyma.01G163000	Aspartyl protease	Protein Destination & Storage	152	1018
Glyma.05G064700	Bax-mediated apoptosis inhibitor TEGT/BI-1	Protein Destination & Storage	475	2019
Glyma.15G177800	Cysteine proteinase Cathepsin L	Protein Destination & Storage	360	107
Glyma.07G140000	Glutathione S-transferase	Protein Destination & Storage	205	163
Glyma.16G130700	Hydrolytic enzymes of the alpha/beta hydrolase fold	Protein Destination & Storage	394	1588
Glyma.06G120600	Leucine rich repeat proteins, some proteins contain F-box	Protein Destination & Storage	520	352
Glyma.17G049600	Leucine rich repeat proteins, some proteins contain F-box	Protein Destination & Storage	605	884
Glyma.06G116300	Mitochondrial inner membrane protease, subunit IMP1	Protein Destination & Storage	303	1967
Glyma.11G018500	Mitochondrial solute carrier protein	Protein Destination & Storage	430	3999
Glyma.13G289600	Molecular chaperone (DnaJ superfamily)	Protein Destination & Storage	287	293
Glyma.04G190800	Peptide methionine sulfoxide reductase	Protein Destination & Storage	132	71
Glyma.06G317800	Predicted membrane protein	Protein Destination & Storage	498	24
Glyma.15G156200	Serine carboxypeptidases (lysosomal cathepsin A)	Protein Destination & Storage	265	26
Glyma.13G117700	Ubiquitin and ubiquitin-like proteins	Protein Destination & Storage	129	285
Glyma.13G117900	Ubiquitin and ubiquitin-like proteins	Protein Destination & Storage	531	2159
Glyma.15G091400	Ubiquitin-like protein	Protein Destination & Storage	566	724
Glyma.04G238800	Ubiquitin-protein ligase	Protein Destination & Storage	438	5484
Glyma.07G060900	Translation initiation factor 1A (eIF-1A)	Protein Synthesis	564	1616
Glyma.02G236500	Cytochrome P450 CYP2 subfamily	Secondary Metabolism	497	5406
Glyma.05G147000	O-methyltransferase	Secondary Metabolism	46	9
Glyma.02G239500	Acyl-CoA synthetase	Secondary Metabolism	91	115
Glyma.06G202300	Cytochrome P450 CYP2 subfamily	Secondary Metabolism	301	3738
Glyma.09G269500	Flavonol reductase/cinnamoyl-CoA reductase	Secondary Metabolism	107	161
Glyma.09G269600	Flavonol reductase/cinnamoyl-CoA reductase	Secondary Metabolism	83	51
Glyma.02G158700	Flavonol reductase/cinnamoyl-CoA reductase	Secondary Metabolism	383	90
Glyma.20G213700	Hydroxyindole-O-methyltransferase and related SAM-dependent methyltransferases	Secondary Metabolism	196	87
Glyma.07G168500	Iron/ascorbate family oxidoreductases	Secondary Metabolism	232	196
Glyma.15G223900	NADH:flavin oxidoreductase/12-oxophytodienoate reductase	Secondary Metabolism	122	314
Glyma.03G181600	Phenylalanine and histidine ammonia-lyase	Secondary Metabolism	126	2623
Glyma.12G059100	Reductases with broad range of substrate specificities	Secondary Metabolism	47	218
Glyma.14G004500	Predicted unusual protein kinase	Signal Transduction	599	923
Glyma.05G082400	Apoptotic ATPase	Signal Transduction	280	75
Glyma.03G138000	Ca2+ dependent protein kinase, EF-Hand protein superfamily	Signal Transduction	297	4622
Glyma.19G257800	Ca2+binding protein (centrin/caltractin), EF-Hand superfamily protein	Signal Transduction	339	437
Glyma.14G081300	Ca2+independent phospholipase A2	signal Transduction	66	117
Glyma.04G245000	Calmodulin and related proteins (EF-Hand superfamily)	Signal Transduction	25	89
Glyma.02G245700	Calmodulin and related proteins (EF-Hand superfamily)	Signal Transduction	131	711
Glyma.04G194800	Calmodulin and related proteins (EF-Hand superfamily)	Signal Transduction	221	1264
Glyma.02G002100	Calmodulin and related proteins (EF-Hand superfamily)	Signal Transduction	188	1266
Glyma.19G244300	Calmodulin and related proteins (EF-Hand superfamily)	Signal Transduction	191	2286
Glyma.16G142500	Calmodulin and related proteins (EF-Hand superfamily)	Signal Transduction	229	3426
Glyma.15G212400	Cell cycle control protein	Signal Transduction	119	786
Glyma.02G257600	Dual-specificity tyrosine-phosphorylation regulated kinase	Signal Transduction	277	775
Glyma.18G298300	Multifunctional chaperone (14-3-3 family)	Signal Transduction	372	5003
Glyma.17G153800	Serine/threonine phosphatase	Signal Transduction	161	2794
Glyma.12G140200	Serine/threonine protein kinase	Signal Transduction	515	15
Glyma.09G014900	Serine/threonine protein kinase	Signal Transduction	38	191
Glyma.20G138500	Serine/threonine protein kinase	Signal Transduction	42	354
Glyma.13G073900	Serine/threonine protein kinase	Signal Transduction	364	411
Glyma.18G214000	Serine/threonine protein kinase	Signal Transduction	409	939
Glyma.18G275700	Serine/threonine protein kinase	Signal Transduction	381	2800
Glyma.18G216800	Serine/threonine protein kinase	Signal Transduction	367	136
Glyma.04G230500	Serine/threonine protein kinase	Signal Transduction	459	150
Glyma.10G109200	Serine/threonine protein kinase	Signal Transduction	304	331
Glyma.10G126700	Serine/threonine protein kinase	Signal Transduction	449	408
Glyma.20G140100	Serine/threonine protein kinase	Signal Transduction	219	417
Glyma.04G042400	Serine/threonine protein kinase	Signal Transduction	150	448
Glyma.20G054500	Serine/threonine protein kinase	Signal Transduction	307	753
Glyma.08G235900	Serine/threonine protein kinase	Signal Transduction	368	1434
Glyma.09G089700	Serine/threonine protein kinase	Signal Transduction	322	1826
Glyma.20G139700	Serine/threonine protein kinase	Signal Transduction	441	4831
Glyma.17G056900	Serine/threonine protein kinase	Signal Transduction	355	211
Glyma.20G138800	Serine/threonine protein kinase	Signal Transduction	374	932
Glyma.13G102200	Serine/threonine protein kinase	Signal Transduction	284	1459
Glyma.05G237100	Serine/threonine protein kinase	Signal Transduction	296	2831
Glyma.02G009100	Serine/threonine protein phosphatase	Signal Transduction	511	3557
Glyma.12G170100	SOK1 kinase belonging to the STE20/SPS1/GC kinase family	Signal Transduction	408	1017
Glyma.05G036600	Tyrosine kinase specific for activated (GTP-bound) p21cdc42Hs	Signal Transduction	590	2130
Glyma.07G142000	Uncharacterized conserved protein	Signal Transduction	521	3604
Glyma.14G016300	CCCH-type Zn-finger protein	Transcription	431	1274
Glyma.03G060200	HMG box-containing protein	Transcription	583	1173
Glyma.15G272400	Predicted E3 ubiquitin ligase	Transcription	519	4432
Glyma.11G246100	Predicted E3 ubiquitin ligase	Transcription	407	1380
Glyma.03G179300	Predicted E3 ubiquitin ligase	Transcription	331	3510
Glyma.05G178200	Uncharacterized conserved protein, contains IPT/TIG domain	Transcription	477	3055
Glyma.16G062600	Amino acid transporters	Transporter	109	140
Glyma.19G076800	Amino acid transporters	Transporter	76	298
Glyma.05G043100	Amino acid transporters	Transporter	315	4608
Glyma.10G132300	Ammonia permease	Transporter	72	223
Glyma.05G211600	Copper chaperone	Transporter	311	241
Glyma.07G065800	Copper chaperone	Transporter	579	733
Glyma.06G191300	Lipid exporter ABCA1 and related proteins, ABC superfamily	Transporter	114	312
Glyma.18G050400	Mitochondrial Fe2 transporter MMT1 and related transporters (cation diffusion facilitator superfamily)	Transporter	97	1023
Glyma.10G276700	Monocarboxylate transporter	Transporter	158	109
Glyma.20G112900	Monocarboxylate transporter	Transporter	604	798
Glyma.10G019000	Multidrug resistance-associated protein/mitoxantrone resistance protein, ABC superfamily	Transporter	286	101
Glyma.02G008000	Multidrug/pheromone exporter, ABC superfamily	Transporter	446	558
Glyma.09G056300	Plasma membrane H+transporting ATPase	Transporter	212	184
Glyma.13G097900	Plasma membrane H+transporting ATPase	Transporter	167	317
Glyma.14G134100	Plasma membrane H+transporting ATPase	Transporter	423	788
Glyma.15G011900	Pleiotropic drug resistance proteins (PDR1-15), ABC superfamily	Transporter	233	12
Glyma.13G361900	Pleiotropic drug resistance proteins (PDR1-15), ABC superfamily	Transporter	26	79
Glyma.01G223600	Predicted K+ antiporter	Transporter	332	1386
Glyma.13G131200	Predicted K+ antiporter	Transporter	269	1889
Glyma.01G156200	Predicted membrane protein	Transporter	546	283
Glyma.01G238800	Predicted transporter (major facilitator superfamily)	Transporter	128	69
Glyma.08G035300	Predicted transporter (major facilitator superfamily)	Transporter	518	126
Glyma.19G020000	Prohibitins and stomatins of the PID superfamily	Transporter	283	291
Glyma.13G065000	Prohibitins and stomatins of the PID superfamily	Transporter	171	1582
Glyma.02G021400	Prohibitins and stomatins of the PID superfamily	Transporter	406	2729
Glyma.02G129500	P-type ATPase	Transporter	241	925
