# Supplementary material for: Identification and characterization of a new soybean promoter induced by Phakopsora pachyrhizi, the causal agent of Asian soybean rust
Source: BMC Biotechnol. 2021 Mar 25;21:27. doi: 10.1186/s12896-021-00684-9 (PMC7995590; doi:10.1186/s12896-021-00684-9)
Supplement: Supplementary file 2 — Additional file 2: Figure S1. Functional categories of the 220 soybean genes up-regulated 10 days post inoculation with P. pachyrhizi and identified in Tremblay et al., 2010 and Tremblay et al., 2011. [file 12896_2021_684_MOESM2_ESM.xlsx]

## Sheet: Feuil1
Amplified sequence	Primer name	Primer sequence	Amplicon length	Primer use
GFP	gfp_F	GAATATTCACGTGAATTCATGGTGAGCAAGGGCGAGGAGC	759bp	PCR for clonig
	gfp_R	ACCTGCAGGCCACAGCTGTGGTTACTTGTACAGCTCGTCCATGCCG
PDF1.2 promoter	pdf1.2_F	GTAATACGCGTCTTAAGACGTCTGGGACAAGCTTTATATGCAG	1253bp
	pdf1.2_R	GGACGTAACATGAATTCGATGATTATTACTATTTTG
Actin	GmACTIN_F	CGGTGGTTCTATCTTGGCATC	142bp	quantitative PCR
	GmACTIN_R	GTCTTTCGCTTCAATAACCCTA
Hypothetical protein	GmUKN2_F ⃰	GCCTGGATACCTGCTCAAG	79bp
	GmUKN2_R ⃰	ACCTCCTCCTCAAACTCCTCTG
Chitinase	GmCHIT_F	GAGATTAACGGTGCATCAGG	330bp
	GmCHIT_R	ATTAACACGAGCCTGAACAGTACT
PR1	GmPR1_F ⃰ ⃰	AACTATGCTCCCCCTGGCAACTATATTG	76bp
	GmPR1_R ⃰ ⃰	TCTGAAGTGGTAGCTTCTACATCGAAACAA
PR2	GmPR2_F ***	GTCTCCTTCGGTGGTAGTG	104bp
	GmPR2_R ***	ACCCTCCTCCTGCTTTCTC
PR3	GmPR3_F ***	GCATTGGTCTGGATTTG	115bp
	GmPR3_R ***	GGCTTGATGGCTTGTTTC
Elongation factor	GmELF_F	GTTGAAAAGCCAGGGGACA	79bp
	GmELF_R	TCTTACCCCTTGAGCGTGG
